# Supplementary material for: FDA-Listed Interactive Devices for Home Movement Rehabilitation After Stroke: A Mixed-Methods Study of Availability, User Needs, Information Gaps, and an Accompanying Dataset
Source: Bioengineering (Basel). 2026 Mar 27;13(4):387. doi: 10.3390/bioengineering13040387 (PMC13113761; doi:10.3390/bioengineering13040387)
Supplement: Supplementary file 1 [file bioengineering-13-00387-s001.zip]

Archive with 5 entries (5 files):
- Follow-up Manufacturer Outreach Email.pdf
- Follow-up Manufacturer Outreach Survey - Google Forms.pdf
- Neurorehabilitation Devices Dataset.xlsx
- Original Manufacturer Outreach Email.pdf
- Survey of Informational Needs.pdf
