# Supplementary material for: FDA-Listed Interactive Devices for Home Movement Rehabilitation After Stroke: A Mixed-Methods Study of Availability, User Needs, Information Gaps, and an Accompanying Dataset
Source: Bioengineering (Basel). 2026 Mar 27;13(4):387. doi: 10.3390/bioengineering13040387 (PMC13113761; doi:10.3390/bioengineering13040387)
Supplement: Supplementary file 1 [file bioengineering-13-00387-s001.zip › Neurorehabilitation Devices Dataset.xlsx]

## Sheet: Sheet1
Name	Manufacturer	Website	FDA Code(s)	Year of Listing	Country	Price	Price per Year	Trained Body Parts	Product Category	Return Policy	Insurance Coverage	Clinical Evidence	Ease of Use	Usage Requirements	Motivational Features
ableX Armskate + Handlebar	AbleX Rehabilitation System	https://ablex.healthcare/public/products	ION	2012	Australia	4410	4410	arm	exerciser	-	-	Yes	-	Spend at least 10 mins and up to an hour a day	Progress tracking, Gamification, Feedback
Arplo	Arplo LLC	https://www.arplo.com/	QKC	2024	USA	$50/month	600	full-body	mocap	Yes	No	No	It is very convenient to use. It can be used independently of a therapist. It is advised that elderly users have help during exercise sessions	-	Progress tracking, Gamification, Goal setting, Feedback
Band Connect	Band Connect	https://bandconnect.net/	QKC	-	USA	-	-	full-body	exerciser	-	-	-	-	-	Progress tracking, Gamification, Feedback
H200 Wireless	Bioness Inc.	https://bionessrehab.com/h200/	GZI, IPF	2011	USA	-	-	hand	stimulator	-	Yes	Yes	Ergonomically designed, easy-to-operate system	-	-
L300 Go	Bioness Inc.	https://bionessrehab.com/l300/	GZI, IPF	2017	USA	-	-	ankle	stimulator	-	Yes	Yes	Fast, intuitive set-up	-	Goal setting, Feedback
L360	Bioness Inc.	https://bionessrehab.com/l360/	GZI, IPF	2019	USA	-	-	ankle	stimulator	-	Yes	-	Fast, intuitive set-up	-	Goal setting, Feedback
CarbonHand	Bioservo AB	https://www.bioservo.com/us/products/carbonhand	IQZ	2023	Sweden	7000	7000	hand	wearable, actuated	-	No	Yes	It was rated as easy to use in clinical studies	-	Progress tracking, Feedback
Keeogo	B-Temia.Inc	https://b-temia.com/keeogo/	PHL	2020	Canada	70000	70000	leg	wearable, actuated	No	-	Yes	Very friendly to be use, the training is only 2 to 3 days to the clinician, and the patient at home should be trained how to use but is very simple	-	-
Cionic Neural Sleeve	CIONIC Facility	https://cionic.com/neuralsleeve	GZI, IPF	2022	USA	$260 + $260/month	3380	ankle, leg	stimulator	Yes	Yes	Yes	At first it may be helpful to have someone available to assist with donning, but in time most of our customers are able to use it without assistance	Designed to be used daily. Primarily effective while being worn, however with regular use over a longer period of time, customers report general increases to their endurance and speed	Progress tracking
Ekso Indego Personal	EksoBionics	https://eksobionics.com/ekso-indego-personal/	PHL	2016	USA	135000	135000	ankle, leg, torso	wearable, actuated	Yes	Yes	Yes	It offers an easy set up and a quick learning curve with most users standing and walking their first time with the device	Variable, 2-3x/week, 60 minutes	Progress tracking, Gamification, Goal setting, Feedback
Rehabilitation Gaming System	Eodyne Systems, S.L.	https://eodynesystems.com/en/	QKC	-	Spain	$30/month	360	hand, arm	mocap	Yes	-	Yes	Easy to use and accessible	30 minutes, 7 days a week	Progress tracking, Gamification, Feedback
EvoWalk	Evolution Devices	https://www.evolutiondevices.com/	GZI	2023	USA	4500	4500	ankle	stimulator	Yes	No	Yes	EvoWalk is very easy to use independently in home settings	Many chronic patients will wear the device daily for the orthotic gait benefits	Progress tracking, Goal setting, Feedback
MusicGlove	Flint Rehabilitation Devices, LLC	https://www.flintrehab.com/product/musicglove-hand-therapy/?utm_source=google&utm_medium=cpc&utm_term=music%20glove&gad_source=1&gclid=CjwKCAjwko21BhAPEiwAwfaQCNVOdp0hMYhgLEeAWQL9AMjCZmNKl7VSfgkey5WtoU6_I1TqLDsl3RoC70YQAvD_BwE	ION	2013	USA	369	369	hand	wearable, sensorized	Yes	No	Yes	Ready to use right out of the box, no special training required. Thousands of individuals have used our devices at home without a therapist	Clinically proven to increase hand function in less than 2 weeks with a total of 6 hours of use.	Gamification
FitMi	Flint Rehabilitation Devices, LLC	https://www.flintrehab.com/product/fitmi/	ION	2017	USA	369	369	hand, arm, leg, torso	exerciser	Yes	No	Yes	Ready to use right out of the box, no special training required. Thousands of individuals have used our devices at home without a therapist	Clinically proven to improve mobility 3x faster than traditional therapy with 20 minutes per day.	Progress tracking
GripAble Home	GripAble Ltd	https://gripable.co/us/	ISD	2023	UK	750	750	hand	exerciser	No	No	Yes	Set up in 5 minutes	-	Progress tracking, Gamification, Goal setting, Feedback
MStim Drop LGT-233	Guangzhou Longest Medical Technology Co., Ltd.	https://www.gzlongest.com/products/products-longest-mstim-drop-lgt-233/	GZI, IPF	2021	China	-	-	ankle	stimulator	-	-	Yes	It's small and lightweight, making it easier to use and giving no burden for patients while walking	It varies from the severity of the patient and should be confirmed by the professional therapist	Progress tracking, Feedback
Rebless	H Robotics Inc.	https://en.hroboticsinc.com/rebless	BXB	2020	South Korea	6000	6000	arm	robot	No	No	Yes	Patients use the device at home without help of clinician	Recommended to exercise at least 40 minutes daily	Progress tracking
LainaHealth (MSK-OS)	IncludeHealth	https://www.lainahealth.com/	QKC	2018	USA	$250/month	3000	full-body	mocap	Yes	Yes	No	Designed for ease of use: start care with one tap from your phone, tablet, or laptop	-	Progress tracking, Goal setting, Feedback
Corpus VR	inMotion VR	https://corpusvr.com/products/	ION	2025	Netherlands	-	-	full-body	VR/AR	-	-	-	-	-	Progress tracking, Gamification, Feedback
ReWalk Personal Exoskeleton	LifeWard, Inc.	https://golifeward.com/products/rewalkpersonal-exoskeleton/	BXB, PHL	2014	USA	-	-	ankle, leg	wearable, actuated	-	Yes	-	-	-	Progress tracking, Feedback
LudoFit	LudoFit	https://www.ludo.fit/	LXJ	2014	USA	$15/month	180	full-body	mocap	Yes	No	-	Simple and easy to use. It only takes 5 minutes to set it up on your device	-	Progress tracking, Gamification, Goal setting, Feedback
MAXM Skate	MAXM Skate Pty Ltd	https://www.maxm.com.au/	QKC	2023	Australia	-	-	ankle	exerciser	Yes	-	Yes	-	-	Progress tracking, Feedback
HandTutor	MediTouch Ltd	https://meditouch.co.il/products/handtutor/	IOD	2008	Israel	4500	4500	hand	wearable, actuated	-	-	Yes	-	-	Gamification, Feedback
Armtutor	MediTouch Ltd	https://meditouch.co.il/products/armtutor/	IOD	2011	Israel	-	-	arm	wearable, actuated	-	-	Yes	-	-	Gamification, Feedback
3DTutor	MediTouch Ltd	https://meditouch.co.il/products/3dtutor/	IOD	2011	Israel	-	-	full-body	wearable, sensorized	-	-	Yes	-	-	Gamification, Feedback
LegTutor	MediTouch Ltd	https://meditouch.co.il/products/legtutor/	IOD	2011	Israel	-	-	leg	wearable, actuated	-	-	Yes	-	-	Gamification, Feedback
InTandem	MedRhythms, Inc.	https://medrhythms.com/	HCC	2023	USA	$1800/month	21600	ankle	wearable, sensorized	Yes	No	Yes	-	In a study participants completed 30-minute sessions with InTandem 3x per week, for 5 weeks	Progress tracking, Feedback
Toap Run	MindMaze SA	https://mindmaze.com/digital-therapies-for-brain-repair/#toap-run	QKC	2018	Switzerland	-	-	full-body	mocap	-	-	Yes	-	-	Gamification, Feedback
MindMotion GO	MindMaze SA	https://mindmaze.com/digital-therapies-for-neurorehabilitation/#mindmotion-go	QKC, LXJ	2018	Switzerland	-	-	full-body	mocap	-	-	Yes	It can be set up and calibrated in less than 5 minutes	-	Progress tracking, Gamification, Feedback
iStride and Gait Sensors	Moterum Technologies Inc	https://moterum.com/moterum-health-services/#product-signup	PKS, IQO, ISD	2019	USA	-	-	ankle	wearable, sensorized	-	-	Yes	-	-	Progress tracking, Social network, Feedback
Motus Hand	Motus Nova	https://motusnova.com/hand/	JFA	2003	USA	$400/month	4800	hand	wearable, actuated	Yes	Yes	Yes	Our devices were made to be donned and doffed by individuals with hemiparesis	We recommend one hour per day to maximize outcomes	Progress tracking, Social network, Gamification, Goal setting, Feedback
Motus Foot	Motus Nova	https://motusnova.com/foot/	BXB	2010	USA	$400/month	4800	ankle	robot	Yes	Yes	Yes	Our devices were made to be donned and doffed by individuals with hemiparesis	We recommend one hour per day to maximize outcomes	Progress tracking, Social network, Gamification, Goal setting, Feedback
MyndMove	MyndTec Inc	https://myndtec.com/myndmove/	GZI, IPF	2017	USA	40000	40000	hand, arm	stimulator	Yes	-	Yes	Very difficult to use	3 to 5 times a week 1 hour sessions	-
MyoCycle Home & Pro	MYOLYN, INC	https://myolyn.com/for-home/overview/	GZI	2017	USA	$9,950 - $12,950	11450	ankle, leg	FES bike	Yes	No	Yes	Very easy to assemble and use. The majority of our home users do not need specialized, individualized training	3-5 times per week, up to 1 hour each session	Progress tracking, Social network, Feedback
Smart Glove	Neofect Co., Ltd	https://www.neofect.com/us/smart-glove	QKC	2014	South Korea	18000	18000	hand, arm	wearable, actuated	Yes	-	Yes	Easy to use	30 minutes, 5 days a week	Progress tracking, Gamification
Smart Board	Neofect Co., Ltd	https://www.neofect.com/us/smart-board	QKC	2017	South Korea	20000	20000	arm	exerciser	Yes	-	Yes	Easy to use	30 minutes, 5 days a week	Progress tracking, Gamification
Smart Kids	Neofect Co., Ltd	https://www.neofect.eu/	QKC	2016	South Korea	-	-	hand, arm	wearable, actuated	-	-	-	Donning the glove is as easy as 1, 2, 3…	-	Gamification, Feedback
IpsiHand	Neurolutions, Inc.	https://www.neurolutions.com/ipsihand/	QOL	2021	USA	-	-	hand	wearable, actuated	-	Yes	Yes	-	Approximately 1 hour per day, 5 to 7 days a week for a total of at least 12 weeks in patients 6 or more months post-stroke	Progress tracking, Feedback
R3THA	NeuroTechR3 Inc.	https://neurotechr3.com/portfolio/	QKC	2024	USA	$499 + $29/month	847	hand, arm	mocap	Yes	No	Yes	Our system is very easy to use, it is designed to work independently in customers' home	Recommend a minimum of 15 minutes 3 times a week	Progress tracking, Social network, Gamification, Goal setting, Feedback
NeuroVirt	Neurovirt Limited	https://neurovirt.io/	QKC	-	UK	-	-	hand, arm	VR/AR	-	-	Yes	Straightforward to use	-	Progress tracking, Gamification, Feedback
ODFS Pace XL	ODSTOCK MEDICAL LTD	https://odstockmedical.com/products/odfs-pace-xl-kit/	GZI, IPF	2011	UK	1450	1450	ankle	stimulator	No	-	Yes	Easy to use	Daily for as long as it is useful. Patient can wear the device all waking hours	Goal setting, Feedback
Gr!p	OrthoRPM Inc	https://ortho-rpm.com/	JFA	2022	USA	99	99	hand	exerciser	No	Yes	No	Portable & easy to use. The device is easy to set up	-	Progress tracking, Goal setting, Feedback
ReGrasp	Rehabtronics Inc.	https://rehabtronics.com/product/regrasp-rehabilitation-glove/	GZI, IPF	2016	Canada	3000	3000	hand	stimulator	No	No	Yes	Setup is the most difficult, and will require a therapist for support. Once setup is complete, home and daily use is relatively simple for the patient	Daily use is recommended. We recommend patients begin with one 20-minute session /day and then ramp up therapy time gradually. NMES typically yields results after several months of consistent use	Progress tracking, Gamification, Feedback
RT300 FES Cycle Ergometer	RESTORATIVE THERAPIES INC.	https://restorative-therapies.com/rt300/	GZI	2005	USA	25000	25000	arm, ankle, leg	FES bike	No	Yes	Yes	Clinicians go to the home to train the patient or the family on how to use it. Nice to have a caregiver help them place the electrodes, especially for the arms	3 times a week for an hour	Progress tracking, Feedback
EsoGLOVE Pro	Roceso Technologies Pte. Ltd.	https://www.roceso.com/esoglove-pro/	IKK	2018	Singapore	$520/month	6240	hand	wearable, actuated	Yes	-	Yes	The system is portable, comfortable, lightweight, and user-friendly. The set up is straightforward, taking less than 5 minutes	The recommended frequency to use the system is at least one hour per day, and to use it daily	Progress tracking, Feedback
EsoGLOVE Myo	Roceso Technologies Pte. Ltd.	https://www.roceso.com/esoglove-myo/	IKK	2018	Singapore	-	-	hand	wearable, actuated	-	-	Yes	Quick to setup, easy to wear	The recommended frequency to use the system is at least one hour per day, and to use it daily	Progress tracking, Feedback
CygniSENSE Motion	Roceso Technologies Pte. Ltd.	https://www.roceso.com/cygnisense-motion/	ISD	-	Singapore	3700	3700	hand, arm	mocap	-	-	-	-	-	Progress tracking, Gamification, Feedback
XFT-2001E	Shenzhen XFT Medical Limited	https://www.xft-china.com/products/xft-2001e-g4.html	GZI	2020	China	2500	2500	ankle	stimulator	-	-	Yes	-	1-4 days: 15-60 min. 4-6 days: 1-3 hours. 7-9 days: 3-5 hours. 10-12 days: 5-6 hours. 13-14 days: 6-8 hours.	Progress tracking, Feedback
XFT-2001D	Shenzhen XFT Medical Limited	https://www.xft-china.com/products/xft-2001d-g3.html	GZI	2017	China	1980	1980	ankle	stimulator	-	-	Yes	-	1-4 days: 15-60 min. 4-6 days: 1-3 hours. 7-9 days: 3-5 hours. 10-12 days: 5-6 hours. 13-14 days: 6-8 hours.	Progress tracking, Feedback
XFT-2003EA	Shenzhen XFT Medical Limited	https://www.xft-china.com/products/xft-2003ea-h2-hand-rehab-system.html	IPF	2021	China	1280	1280	hand	stimulator	-	-	-	-	-	Progress tracking, Gamification, Feedback
XFT-2003E	Shenzhen XFT Medical Limited	https://www.xft-china.com/products/xft-2003e-h1.html	IPF	2020	China	-	-	hand	stimulator	-	-	-	-	-	Progress tracking, Gamification, Feedback
XFT-2005A	Shenzhen XFT Medical Limited	https://www.xft-china.com/products/xft-2005a-robot-gloves.html	IPF	-	China	1280	1280	hand	stimulator	-	-	-	-	-	Progress tracking, Feedback
Reality DTx	Strolll, Ltd.	https://strolll.co/	QKC	2023	UK	-	-	full-body	VR/AR	-	-	Yes	-	-	Progress tracking, Gamification, Feedback
THERAPY by RESTORE-Skills	Timocco USA Inc.	https://restoreskills.com/	QKC	-	USA	$565/month	6780	full-body	mocap	Yes	-	-	-	-	Progress tracking, Social network, Gamification, Feedback
PABLO	Tyromotion GmbH	https://tyromotion.com/en/products/pablo/	BXB	-	Austria	-	-	full-body	exerciser	-	-	Yes	Short setup time	-	Gamification, Feedback
TYMO	Tyromotion GmbH	https://tyromotion.com/en/products/tymo/	BXB	-	Austria	-	-	full-body	exerciser	-	-	Yes	Short setup time	-	Gamification, Feedback
EngaugeXR	Verity Technologies	https://verityxr.com/	QKC	-	USA	-	-	full-body	VR/AR	-	-	-	-	-	Progress tracking, Gamification, Feedback
